# Supplementary material for: Truvari: refined structural variant comparison preserves allelic diversity
Source: Genome Biol. 2022 Dec 27;23:271. doi: 10.1186/s13059-022-02840-6 (PMC9793516; doi:10.1186/s13059-022-02840-6)
Supplement: Supplementary file 8 — Additional file 8: Table S1. GIAB v0.6 Tier1 SVs performance of the three intra-sample merges on hg19. TP-base: number of GIAB SV calls re-identified; TP-call: number of SV in call-set matching with GIAB SV calls; Precision: TP call / call cnt; Recall: TP base / (base cnt); F1: 2 * ((recall * precision) / (recall + precision)); base cnt: total number of GIAB SVs; call cnt total number of call-set SVs. [file 13059_2022_2840_MOESM8_ESM.tsv]

Merge	TP-base	TP-call	FP	FN	precision	recall	f1	base cnt	call cnt
exact	9036	10185	933	605	0.916	0.937	0.927	9641	11118
strict	9035	9395	897	606	0.913	0.937	0.925	9641	10292
loose	9028	9058	834	613	0.916	0.936	0.926	9641	9892
