# Supplementary material for: Truvari: refined structural variant comparison preserves allelic diversity
Source: Genome Biol. 2022 Dec 27;23:271. doi: 10.1186/s13059-022-02840-6 (PMC9793516; doi:10.1186/s13059-022-02840-6)
Supplement: Supplementary file 9 — Additional file 9: Table S2. Inter-Sample Merging tools’ versions and description. [file 13059_2022_2840_MOESM9_ESM.tsv]

Merge	Version	Estimated Stringency	Metrics
BCFtools	1.13	Extreme	Identical position and sequence
Truvari	3.1.0	High	Type Matching, Reference Distance, Reciprocal Overlap, SizeSimilarity, SequenceSimilarity
Jasmine	1.14	Moderate	Type Matching, Position, Length
Naive	N/A	Moderate	Type Matching, Reciprocal Overlap
SURVIVOR	1.07	Low	Type Matching, Distance
