# Supplementary material for: Truvari: refined structural variant comparison preserves allelic diversity
Source: Genome Biol. 2022 Dec 27;23:271. doi: 10.1186/s13059-022-02840-6 (PMC9793516; doi:10.1186/s13059-022-02840-6)
Supplement: Supplementary file 11 — Additional file 11: Table S4. Runtimes of SV merging approaches given a single core. The missing SURVIVOR grch38 manta walltime is due to a failure by the software to produce a result. [file 13059_2022_2840_MOESM11_ESM.tsv]

Merge	Reference	SV call-set	Walltime (m:ss)
BCFtools	grch38	Manta	0:00:06
Truvari v3.1	grch38	Manta	0:01:26
Jasmine	grch38	Manta	0:01:36
Naive	grch38	Manta	0:00:42
SURVIVOR	grch38	Manta	.
BCFtools	grch38	BioGraph	0:00:28
Truvari v3.1	grch38	BioGraph	0:06:39
Jasmine	grch38	BioGraph	0:26:02
Naive	grch38	BioGraph	0:06:45
SURVIVOR	grch38	BioGraph	0:00:20
BCFtools	chm13	BioGraph	0:00:24
Truvari v3.1	chm13	BioGraph	0:07:01
Jasmine	chm13	BioGraph	0:18:52
Naive	chm13	BioGraph	0:03:56
SURVIVOR	chm13	BioGraph	0:00:16
