# Supplementary material for: Truvari: refined structural variant comparison preserves allelic diversity
Source: Genome Biol. 2022 Dec 27;23:271. doi: 10.1186/s13059-022-02840-6 (PMC9793516; doi:10.1186/s13059-022-02840-6)
Supplement: Supplementary file 12 — Additional file 12: Table S5. Sample metadata. [file 13059_2022_2840_MOESM12_ESM.tsv]

Individual	FamilyId	TrioState	Sex	Population code	Population name	Superpopulation code	Superpopulation name	AltIDs
NA12878	RM8398	child	female	CEU	Utah Residents (CEPH) with Northern and Western European Ancestry	EUR	European Ancestry	NA12878,ERR3988823,GM19240
NA24385	RM8392	child	male	ASH	Ashkenazi	EUR	European Ancestry	HG002,GM24385,huAA53E0
NA12891	RM8398	father	male	CEU	Utah Residents (CEPH) with Northern and Western European Ancestry	EUR	European Ancestry
NA12892	RM8398	mother	female	CEU	Utah Residents (CEPH) with Northern and Western European Ancestry	EUR	European Ancestry
HG00096	HG00096	unrel	male	GBR	British	EUR	European Ancestry
HG00171	HG00171	unrel	female	FIN	Finnish	EUR	European Ancestry
HG00512	SH032	father	male	CHS	Southern Han Chinese	EAS	East Asian Ancestry
HG00513	SH032	mother	female	CHS	Southern Han Chinese	EAS	East Asian Ancestry
HG00514	SH032	child	female	CHS	Southern Han Chinese	EAS	East Asian Ancestry
HG00731	PR05	father	male	PUR	Puerto Rican	AMR	American Ancestry
HG00732	PR05	mother	female	PUR	Puerto Rican	AMR	American Ancestry
HG00733	PR05	child	female	PUR	Puerto Rican	AMR	American Ancestry
HG00864	HG00864	unrel	female	CDX	Dai Chinese	EAS	East Asian Ancestry
HG01114	CLM03	child	female	CLM	Colombian	AMR	American Ancestry
HG01505	IBS002	child	male	IBS	Iberian	EUR	European Ancestry
HG01596	VN002	unrel	male	KHV	Kinh Vietnamese	EAS	East Asian Ancestry
HG02011	BB13	child	male	ACB	African Caribbean	AFR	African Ancestry
HG02492	PK06	child	male	PJL	Punjabi	SAS	South Asian Ancestry
HG02587	GB24	child	female	GWD	Gambian Mandinka	AFR	African Ancestry
HG02818	GB66	child	female	GWD	Gambian Mandinka	AFR	African Ancestry
HG03009	HG03009	unrel	male	BEB	Bengali	SAS	South Asian Ancestry
HG03065	SL05	child	male	MSL	Mende	AFR	African Ancestry
HG03125	NG34	child	female	ESN	Esan	AFR	African Ancestry
HG03371	NG98	child	male	ESN	Esan	AFR	African Ancestry
HG03486	SL61	child	female	MSL	Mende	AFR	African Ancestry
HG03683	ST012	child	female	STU	Tamil	SAS	South Asian Ancestry
HG03732	IT003	child	male	ITU	Telugu	SAS	South Asian Ancestry
NA12329	1328	child	female	CEU	CEPH	EUR	European Ancestry
NA18534	NA18534	unrel	male	CHB	Han Chinese	EAS	East Asian Ancestry
NA18939	NA18939	unrel	female	JPT	Japanese	EAS	East Asian Ancestry
NA19238	Y117	mother	female	YRI	Yoruba	AFR	African Ancestry
NA19239	Y117	father	male	YRI	Yoruba	AFR	African Ancestry
NA19240	Y117	child	female	YRI	Yoruba	AFR	African Ancestry
NA19650	m001	child	male	MXL	Mexican Ancestry	AMR	American Ancestry
NA19983	2436	child	female	ASW	African Ancestry SW	AFR	African Ancestry
NA20509	NA20509	unrel	male	TSI	Toscani	EUR	European Ancestry
NA20847	NA20847	unrel	female	GIH	Gujarati	SAS	South Asian Ancestry
PGP1	PGP	unrel	male	CEU	Utah Residents (CEPH) with Northern and Western European Ancestry	EUR	European Ancestry
