# Supplementary material for: Truvari: refined structural variant comparison preserves allelic diversity
Source: Genome Biol. 2022 Dec 27;23:271. doi: 10.1186/s13059-022-02840-6 (PMC9793516; doi:10.1186/s13059-022-02840-6)
Supplement: Supplementary file 15 — Additional file 15: Table S8. Paths to per-sample pVCFs produced by Truvari collapse. [file 13059_2022_2840_MOESM15_ESM.tsv]

Reference	Path	Notes
chm13	ftp://ftp.hgsc.bcm.edu/Software/Truvari/3.1/population_vcfs/chm13.sv.vcf.gz	SVs only
chm13	ftp://ftp.hgsc.bcm.edu/Software/Truvari/3.1/population_vcfs/chm13.vcf.gz
grch38	ftp://ftp.hgsc.bcm.edu/Software/Truvari/3.1/population_vcfs/grch38.sv.vcf.gz	SVs only
grch38	ftp://ftp.hgsc.bcm.edu/Software/Truvari/3.1/population_vcfs/grch38.vcf.gz
hg19	ftp://ftp.hgsc.bcm.edu/Software/Truvari/3.1/population_vcfs/hg19.sv.vcf.gz	SVs only
hg19	ftp://ftp.hgsc.bcm.edu/Software/Truvari/3.1/population_vcfs/hg19.vcf.gz
